# Supplementary material for: Catalysis of Silver and Bismuth in Various Epoxy Resins
Source: Polymers (Basel). 2024 Feb 5;16(3):439. doi: 10.3390/polym16030439 (PMC10857170; doi:10.3390/polym16030439)
Supplement: Supplementary file 1 [file polymers-16-00439-s001.zip]

Archive with 1 entries (1 files):
- polymers-2814756-supplementary.pdf
